# Supplementary material for: Proteomic analysis of synaptic protein turnover in the anterior cingulate cortex after nerve injury
Source: Mol Brain. 2020 Feb 12;13:19. doi: 10.1186/s13041-020-0564-y (PMC7017499; doi:10.1186/s13041-020-0564-y)
Supplement: Supplementary file 1 — Additional file 1: Table S1. The LPF profiles of synaptic proteins smaller than 90 kDa in the ACC and hippocampus of the sham and nerve-injured mice. Red indicates p < 0.05 in unpaired t-test. The hippocampal P2 fraction was examined as a negative control. [file 13041_2020_564_MOESM1_ESM.xlsx]

## Sheet: ACC
group	Sham	Sham	Sham	Sham	Nerve Injury	Nerve Injury	Nerve Injury	Nerve Injury
Uniprot ID	animal 2	animal 3	animal 4	animal 8	animal 1	animal 5	animal 6	animal 7	p value	FC (Nerve Injury/Sham)	Protein name	FC (Nerve Injury/Sham)	log2(FC)	minus log10(p)
KPCG_MOUSE	45.1989	47.8616	48.9654	49.489	42.518	43.4657		43.4513	0.00955173	0.901131	Protein kinase C gamma type	0.901131	-0.150191	2.01992
CH60_MOUSE	5.4927	6.0381	5.8841	7.232	7.5565	7.9307	10.0652	6.9557	0.044017	1.31895	60 kDa heat shock protein, mitochondrial	1.31895	0.399393	1.35638
LGI1_MOUSE		13.7843	10.8553	10.223	8.4719	7.97	9.2865	9.947	0.0503505	0.767486		0.767486	-0.381788	1.298
DPYL2_MOUSE	11.7323	11.8565	10.3297	8.4764	9.75	8.2463	6.1509	7.6921	0.0506993	0.751017		0.751017	-0.413082	1.295
DNM1L_MOUSE	14.3269	16.9375	16.7126		18.6039	17.9914		18.3136	0.0537377	1.14448		1.14448	0.194697	1.26972
SYN1_MOUSE (85-90kDa)		8.8275	7.4048	8.5437	7.28	7.4499	6.0614	7.0884	0.0553004	0.843953		0.843953	-0.244766	1.25727
SYN2_MOUSE	7.4071	14.8783	10.0537		17.4828	18.252	12.9444	13.6084	0.104798	1.44456		1.44456	0.530628	0.979648
SYT1_MOUSE (80-85kDa)	18.9744	24.0447	19.9806	18.7325	25.7591	23.3186	22.0982	21.9497	0.109343	1.1394		1.1394	0.188273	0.961209
GRP75_MOUSE	19.248	22.2646		25.7042	25.0894	29.4335	24.4062	24.8368	0.15115	1.15781		1.15781	0.211401	0.820592
ENOA_MOUSE	24.0802	24.7809	18.4859	18.6066	18.7362	21.3258	16.3235	16.6171	0.167177	0.849326		0.849326	-0.23561	0.776825
CMC1_MOUSE	4.943	6.4424	8.7804	5.0993	6.5623	9.2955	8.3135	7.4591	0.184992	1.25194		1.25194	0.324166	0.732847
ATPA_MOUSE	6.4663	7.6234	5.9242	7.6297	9.743	8.1008	7.2812	6.939	0.194866	1.15991		1.15991	0.214009	0.710263
TBB4_MOUSE	8.8083	10.3567	8.4855		11.2019	15.3874	14.7137	7.8375	0.207235	1.3329		1.3329	0.414569	0.683537
NDUS1_MOUSE	6.7385	8.454	8.274	7.6668	8.3025	8.3314	7.7785	10.3778	0.234871	1.11746		1.11746	0.160222	0.629171
TOM70_MOUSE	16.4276	15.1058	13.9948	14.2821	14.2699	14.4764	14.4336	13.5816	0.239216	0.949026		0.949026	-0.0754812	0.62121
RAB5A_MOUSE	45.3565	44.3122	47.5564		46.3112	42.2491	41.0673		0.243644	0.944635		0.944635	-0.0821715	0.613245
NDUV1_MOUSE	11.5477		11.82	7.2826	7.3587	7.9739	9.2182		0.264411	0.800997		0.800997	-0.320131	0.577721
SNAG_MOUSE	20.0286	21.4618	20.9335	17.6228	21.2116	22.6767	20.3676		0.27668	1.07031		1.07031	0.0980245	0.558022
NSF_MOUSE	22.7495	30.7076	29.0572	25.1534	25.2443	23.2671	20.0365	27.8882	0.296204	0.895683		0.895683	-0.15894	0.528409
G6PI_MOUSE	22.1858	21.2889		17.9783	22.3221		13.0532	15.241	0.305401	0.823659		0.823659	-0.279881	0.51513
TBB3_MOUSE	7.2355	11.1197	8.1255		10.4096	14.8783		8.4608	0.339066	1.27446		1.27446	0.349891	0.469716
PRDX1_MOUSE	18.6402	21.7682	24.6981	26.4315	25.6628	26.8245		22.4784	0.401838	1.09194		1.09194	0.126897	0.395949
LANC2_MOUSE	10.1772		10.0881	10.2148		10.408	7.2117	10.2297	0.44566	0.913691		0.913691	-0.130221	0.350996
SYN1_MOUSE (75-80kDa)	5.7644	5.9335		6.4966	5.6515		5.9624	10.254	0.460553	1.2019		1.2019	0.265312	0.336721
RAB5C_MOUSE	44.1232	49.9942	47.3895		49.1964	45.1558	43.7093	44.2548	0.471911	0.966294		0.966294	-0.0494663	0.32614
GDIA_MOUSE	26.1958	25.3966	30.8656	27.7469	30.8718	24.3816	21.194		0.489965	0.924912		0.924912	-0.112612	0.309835
STXB1_MOUSE	12.1213	13.7753	10.1871	14.1565	12.0617	14.5035	9.9872	9.5444	0.502363	0.917528		0.917528	-0.124176	0.298982
RAB2A_MOUSE	44.3088	36.4877	37.5062	39.3423	47.8487		39.3009	37.8676	0.525952	1.05737		1.05737	0.0804847	0.279054
PHB2_MOUSE		5.8102	5.4944	5.2025	5.0067	5.8119	5.0458		0.534302	0.961065		0.961065	-0.0572937	0.272213
VATC1_MOUSE	24.4085	30.1636	29.1424	28.1342		32.644	29.4375	25.869	0.56673	1.04845		1.04845	0.0682527	0.246624
QCR2_MOUSE	7.7203	9.2115	8.2018	7.6757	9.6567	8.7324	5.774	6.5858	0.615723	0.937201		0.937201	-0.09357	0.210615
HS12A_MOUSE	12.3578	17.802	14.7679	14.5043	17.1532	15.3138	12.3198	18.1462	0.625249	1.05891		1.05891	0.0825768	0.203947
ATPB_MOUSE (65-70kDa)	6.2963	8.6258	8.163	8.1299	8.7107	7.6932	6.1679	7.1194	0.625386	0.951184		0.951184	-0.0722041	0.203852
TCPB_MOUSE		42.5927	44.4132	41.4547	43.6714	43.4772	40.5539	41.4031	0.659458	0.9873		0.9873	-0.018439	0.180813
AT5F1_MOUSE		5.9212	7.7745	5.0799	7.1503	7.4826	4.6208	7.579	0.690269	1.07184		1.07184	0.100096	0.160982
SUCB1_MOUSE	7.8982	10.1009	6.5827		9.9958	7.9561	7.9957		0.729531	1.05556		1.05556	0.0780105	0.136956
TCPQ_MOUSE	43.6271	45.9064	47.8185	43.8274	46.5565	47.0819	41.0713	44.2863	0.757165	0.987949		0.987949	-0.0174916	0.12081
1433Z_MOUSE		20.7683	24.8315	27.3027		20.0609	23.7168	26.8616	0.79647	0.968956		0.968956	-0.0454972	0.0988308
TBB5_MOUSE	11.2882	9.176	7.7656	12.8591	10.2076	12.5186	7.688	12.2742	0.809729	1.03893		1.03893	0.0550954	0.0916604
CN37_MOUSE	6.3213	4.8499	5.8873		5.2554	6.2932	5.278	6.4375	0.814412	1.02284		1.02284	0.0325771	0.0891558
TCPA2_MOUSE		42.6661	43.8919	41.104	44.7503	43.9028	40.444	42.3908	0.817329	1.00747		1.00747	0.0107401	0.087603
MPP2_MOUSE	17.3429	19.6803		19.0153	22.0101		14.8848	17.5872	0.824384	0.972226		0.972226	-0.040636	0.0838707
ATPB_MOUSE (75-80kDa)	5.316	9.7847	10.0187	6.9749	7.0738		7.2166	8.9037	0.846389	0.963581		0.963581	-0.0535217	0.0724302
2AAA_MOUSE	47.3578	44.5149	55.0436	43.3429	46.6239	44.3516	50.374	47.0151	0.87604	0.990042		0.990042	-0.0144384	0.0574758
HSP7C_MOUSE	46.8993	49.4092	49.9149	47.0248	46.6943	52.392	46.6382	48.4793	0.88348	1.00494		1.00494	0.00711645	0.0538035
GPDM_MOUSE		9.8086	7.3703	6.1423	6.1554	8.8189		7.8392	0.904805	0.97823		0.97823	-0.0317542	0.0434449
SYT1_MOUSE (85-90kDa)	23.9546	26.6493	40.6448	28.685	27.8224	31.2675	31.6323	31.0496	0.907394	1.01533		1.01533	0.021943	0.0422041
VATB2_MOUSE	25.6706	25.5618	24.5817		26.1683	27.029		22.0341	0.908094	0.992314		0.992314	-0.0111312	0.0418691
VATA_MOUSE	19.9049	19.248	17.1656	20.8687	18.767	22.3188	15.8286	21.025	0.911626	1.00975		1.00975	0.0139912	0.0401832
DHSA_MOUSE	16.8316	13.1433	16.2938	16.0297	14.6662	15.9036	15.1806	16.1605	0.917324	0.99378		0.99378	-0.00900168	0.037477
KCC2A_MOUSE	26.2586	32.2201	31.118	30.5388	34.9193	31.0881		24.8349	0.935548	1.00822		1.00822	0.0118111	0.028934
EF1G_MOUSE	11.8	13.2754	13.6107	12.338	14.0839	11.9708	10.2072	14.5793	0.967927	0.996415		0.996415	-0.00518075	0.0141574
KCRB_MOUSE	20.3124	22.9461	14.0906		19.8184	17.2842	18.3529	21.1585	0.988322	1.00194		1.00194	0.0027997	0.00510135
CAMKV_MOUSE		28.5675	36.8404	30.7638	30.9608		34.7539	30.3941	0.994439	0.999346		0.999346	-0.000943887	0.00242201

## Sheet: HPC
group	sham	sham	sham	sham	Nerve Injury	Nerve Injury	Nerve Injury	Nerve Injury
Uniprot ID	animal 2	animal 3	animal 4	animal 8	animal 1	animal 5	animal 6	animal 7	p value	FC (Nerve Injury/Sham)	Protein name	FC (Nerve Injury/Sham)	log2(FC)	minus log10(p)
DHSA_MOUSE	13.965	14.4075	14.0933	15.7055	17.7587		16.4397	16.8929	0.00736584	1.17105	Succinate dehydrogenase [ubiquinone] flavoprotein subunit, mitochondrial	1.17105	0.227808	2.13278
SNAG_MOUSE	17.7058		20.9821	22.6095	24.5897	24.6116	25.249	25.6701	0.0141379	1.22502	Gamma-soluble NSF attachment protein	1.22502	0.292801	1.84961
TCPG_MOUSE	32.0734	33.1613	33.1449	32.2489	36.0099	34.5218	33.8564		0.0196598	1.0655	T-complex protein 1 subunit gamma	1.0655	0.0915251	1.70642
TAGL3_MOUSE	21.263	23.4447	24.7243	24.2025	26.9703	27.3491	25.7444	24.9394	0.0235598	1.12142	Transgelin-3	1.12142	0.165321	1.62783
GSTM1_MOUSE	9.4248	12.4647	11.7221	12.5849	14.806		20.4379	15.4943	0.0262514	1.46442	Glutathione S-transferase Mu 1	1.46442	0.550326	1.58085
SYT2_MOUSE	21.8656	21.7641	24.4313		24.236	26.3127	25.7137	25.6734	0.0263436	1.12328	Synaptotagmin-2	1.12328	0.167723	1.57933
HS12A_MOUSE	15.4454	15.0779	18.3673	14.2006	20.4045	19.9177	18.0864	17.5078	0.0309174	1.20328	Heat shock 70 kDa protein 12A	1.20328	0.266973	1.5098
QCR1_MOUSE	4.2698	6.2149	5.8608		6.8666	7.4574	7.4244	6.5003	0.0367013	1.29617	Cytochrome b-c1 complex subunit 1, mitochondrial	1.29617	0.374253	1.43532
ENOA_MOUSE	15.2099	19.9116		18.6914	26.1412	25.854	23.4946	19.8503	0.0367924	1.32877	Alpha-enolase	1.32877	0.410094	1.43424
ECHB_MOUSE		27.8819	27.2298	25.9748		22.6099	24.0143	25.4791	0.0401223	0.889215	Trifunctional enzyme subunit beta, mitochondrial	0.889215	-0.169396	1.39661
KPYM_MOUSE	20.2723	25.738	22.7443	20.0768	26.1848	23.7633	25.6311	26.8773	0.0613371	1.15338		1.15338	0.20587	1.21228
GRP75_MOUSE	21.9518	26.5528	26.9207	26.5413	29.0668	29.566	27.1438	26.9961	0.0929401	1.10598		1.10598	0.145321	1.0318
NDUS1_MOUSE	6.0105	9.529	8.6689	6.8921	12.2455	9.5621	8.971	8.8458	0.108606	1.27408		1.27408	0.349451	0.964146
ATPG_MOUSE	6.7941		6.4939	6.0714	8.2643	7.9185	6.6856	6.7884	0.11393	1.14893		1.14893	0.200291	0.94336
DHE3_MOUSE	6.0964	9.5396		7.6589	9.7087	10.3095	8.8514	9.12	0.117494	1.22311		1.22311	0.290553	0.929985
4F2_MOUSE	6.8615	8.3428		8.5632	8.9876	11.0576	8.9436		0.118673	1.21968		1.21968	0.286505	0.925649
VATB2_MOUSE	21.0606		23.8959	20.5579	25.7955	24.5119	26.2063	21.6993	0.127024	1.12433		1.12433	0.169064	0.896116
MK01_MOUSE	51.9114	46.9652	45.2676		46.1969	42.6982	41.2028		0.132321	0.902554		0.902554	-0.147915	0.878372
CRYM_MOUSE	13.6349	16.996	21.4539		19.8869	22.1392	24.4787	19.4958	0.136311	1.23837		1.23837	0.308447	0.865471
VATC1_MOUSE	20.3834	27.4988	26.2672		27.9651	31.7042	26.6359	28.3517	0.137769	1.15972		1.15972	0.213779	0.860848
EAA2_MOUSE (80-90kDa)	4.9618	12.1737	7.3795	6.5333	10.741	12.7272	9.976		0.144968	1.43622		1.43622	0.522279	0.838729
SNAB_MOUSE	33.4906	30.8427	29.3445	28.7972	34.9822	33.666	29.6545	34.2334	0.16426	1.08215		1.08215	0.113898	0.78447
PHB_MOUSE	4.9599		5.8809	4.4318	5.5782	5.8111	5.4783	5.8745	0.170143	1.11681		1.11681	0.159382	0.769187
SYT1_MOUSE	22.7178	24.315	25.5778	22.1849	27.1862	26.2255	22.8836	34.933	0.173786	1.17335		1.17335	0.230633	0.759985
AP180_MOUSE	11.7378	11.7845	14.2516	11.6567	14.5151	12.4003	13.3255	13.9888	0.174578	1.09709		1.09709	0.133679	0.75801
MDHC_MOUSE		22.5661	22.0443	22.6047	23.5326	22.2558	26.2335	23.833	0.177622	1.06957		1.06957	0.0970293	0.750503
MDHM_MOUSE	5.6116	6.6576	6.1654	7.3054	7.5566	7.2668	7.6062	6.2396	0.178468	1.1138		1.1138	0.15549	0.748439
VATE1_MOUSE	19.7729		24.2532	23.3111	24.6754	24.6645	23.3522	24.1293	0.20219	1.07839		1.07839	0.108885	0.694241
SEPT7_MOUSE	17.6944		22.344	14.747		15.1856	14.756	14.9427	0.210443	0.819275		0.819275	-0.287581	0.676866
CAZA2_MOUSE	26.5026	17.8893	19.7919	25.4722	18.6346	19.2122		18.6262	0.210784	0.839847		0.839847	-0.251801	0.676163
YKT6_MOUSE	20.1243	20.7076		22.9119	21.905		16.2373	16.6321	0.211946	0.85929		0.85929	-0.218783	0.673775
KPCG_MOUSE	28.8662	33.5792	40.728	38.8358	41.8581	38.9804	38.6991	37.7928	0.223234	1.10789		1.10789	0.147813	0.65124
STX1B_MOUSE	12.4542	13.6358	10.1786	12.9781	16.0764	13.6584	12.906	12.3229	0.247457	1.11609		1.11609	0.158452	0.6065
SYN2_MOUSE	10.6138	13.2238	15.8025		13.7589	7.9419	10.2255	11.1258	0.252751	0.814556		0.814556	-0.295914	0.597308
ATPB_MOUSE	4.2023	9.1407	5.3223	11.4423	9.6083	10.7152	10.7552	7.8307	0.270726	1.29234		1.29234	0.369991	0.56747
ADT1_MOUSE	6.3284		7.42	6.775	6.579	10.4892	7.6096	7.6785	0.278588	1.18242		1.18242	0.241739	0.555038
ALDOA_MOUSE	37.1516	48.915	44.1577	42.5319	44.8753	47.0864	45.1343	47.6865	0.278689	1.06961		1.06961	0.0970906	0.55488
IDH3A_MOUSE	5.5814	7.0536	5.5933	5.2804	6.5358	5.8773		7.2959	0.288457	1.11783		1.11783	0.160697	0.539919
MOSC2_MOUSE		16.2046	19.0074	15.6106	14.4337	13.7385	17.3624		0.312478	0.895952		0.895952	-0.158507	0.505181
STXB1_MOUSE	12.807	12.6042	10.4524	11.2944	13.2423	10.2519	9.1366	9.8848	0.315575	0.901556		0.901556	-0.14951	0.500897
KCC2A_MOUSE	29.0866		31.7878	25.92	30.5849	29.9302	29.5187	38.6799	0.320004	1.11223		1.11223	0.153454	0.494844
AATM_MOUSE	4.5681	6.2522	7.1188	5.3519	5.7836	6.459	6.8039	6.7994	0.329627	1.10969		1.10969	0.150163	0.481978
EAA2_MOUSE (70-80kDa)	9.8339	15.1773	12.4174	10.7591	12.1629	13.9606	13.6455	13.5846	0.337353	1.1072		1.1072	0.146921	0.471916
NDUA9_MOUSE	8.3774	9.2427	8.4976	10.0878	11.1773	9.6564	7.4552	12.7307	0.351601	1.13297		1.13297	0.180105	0.45395
ADT2_MOUSE	5.4124		7.1425	8.3465	9.1117	8.302	7.2649	6.938	0.356803	1.13449		1.13449	0.182045	0.447571
SERA_MOUSE	23.8715	27.6259	24.6411	23.7581	26.7056	25.5329	26.9044	24.8272	0.361259	1.04078		1.04078	0.0576612	0.442182
IMMT_MOUSE		9.7779	7.7895	6.8342	7.7828	7.853	6.4058	7.2528	0.371703	0.900384		0.900384	-0.151388	0.429804
RAB5C_MOUSE	45.113	51.6125		46.0017	51.4001	50.9893	47.3988		0.382073	1.04947		1.04947	0.0696637	0.417853
PRDX2_MOUSE		23.2304	20.8573	21.5315	23.7982	23.4071	24.6147	20.3699	0.389225	1.05369		1.05369	0.0754532	0.409799
NSF_MOUSE	23.7436	28.4223	25.9737	24.735	29.5427	28.2894	24.0396	26.7267	0.393742	1.05564		1.05564	0.078116	0.404788
HSP72_MOUSE		49.8221	47.0858	52.2469	51.5319		50.5291	51.4172	0.39791	1.02899		1.02899	0.0412233	0.400215
VDAC3_MOUSE	6.5223		7.7367	6.4579	7.2038		3.9586	6.5239	0.399404	0.853714		0.853714	-0.228176	0.398588
SFXN5_MOUSE	12.3891	13.9385	14.6088			15.4842	14.1335	13.6745	0.409198	1.05755		1.05755	0.0807229	0.388067
LDHB_MOUSE	17.6607	19.8712	22.0837	20.6841	20.1159	22.7441	22.4419	19.4005	0.410839	1.05483		1.05483	0.0770083	0.386328
RAB5B_MOUSE	36.0571	42.2077		40.4162	41.5188	41.9347		40.3677	0.414904	1.04331		1.04331	0.0611694	0.382052
ATPA_MOUSE	9.2537	6.3933	4.2996	8.7379	7.5621	6.2042	9.6703	9.7732	0.459758	1.15776		1.15776	0.211338	0.337471
DHSA_MOUSE	11.6339	17.1493	16.8475		17.1267	16.261	15.7508	16.3413	0.484023	1.07625		1.07625	0.106008	0.315134
GPM6A_MOUSE	16.2019		12.2685	14.1509	13.7621		14.1788	11.6452	0.504219	0.928787		0.928787	-0.106581	0.297381
AT5F1_MOUSE		5.6135	8.0498	8.1716	8.2362	7.8026		7.6413	0.510234	1.08451		1.08451	0.117039	0.29223
VATA_MOUSE	16.2514	28.1181	20.8565	21.8043	26.7848		19.7538	25.6568	0.529492	1.10606		1.10606	0.145427	0.276141
TCPD_MOUSE	30.7992	30.3956	31.7368	26.1871	31.7847	34.4732	31.7005	26.6111	0.531227	1.04576		1.04576	0.064551	0.27472
GNA11_MOUSE		32.5125	28.8691	19.4312	25.4013		25.4834	21.4824	0.531494	0.895491		0.895491	-0.15925	0.274502
DPYL2_MOUSE	9.5768	5.5191	10.0416		10.944	10.4502	9.0203	7.1839	0.542483	1.12178		1.12178	0.165793	0.265614
GNAQ_MOUSE	15.0707	20.8694	19.3712		22.4576		17.7279	19.5151	0.5456	1.07936		1.07936	0.110171	0.263125
MPCP_MOUSE	8.3922		8.9044	6.019	10.8698	5.6076	9.3653	8.9511	0.566038	1.11922		1.11922	0.162497	0.247154
TBA1A_MOUSE	7.7996	7.6576	6.3964	8.1418	9.0358	6.9027	7.645	7.7418	0.590145	1.04434		1.04434	0.0625871	0.229041
TBA1C_MOUSE	6.4344	8.7644	7.9398	8.3198	9.5854	7.1775		8.2601	0.593012	1.06058		1.06058	0.084847	0.226937
SYN1_MOUSE (75-80kDa)	6.1203	6.6112	10.9405		10.5336		7.0825	9.0012	0.619727	1.12442		1.12442	0.169183	0.2078
QCR2_MOUSE	6.8099	8.6923	8.438	8.4514		9.4323	8.3293	7.5346	0.648189	1.04127		1.04127	0.0583384	0.188298
AATC_MOUSE	13.7875	19.277	18.6269	18.6501	21.0089		18.8801	15.7137	0.652476	1.05396		1.05396	0.0758163	0.185435
LDHA_MOUSE	13.567	16.6862	19.2426		18.3412		16.0772	17.5525	0.665405	1.05001		1.05001	0.0703979	0.176914
DNM1L_MOUSE	15.4918	14.94	17.3584	25.5572	22.0574	20.0409	20.8805	15.477	0.669999	1.06965		1.06965	0.0971343	0.173926
AP2M1_MOUSE	13.3365	14.8899	14.898	11.5992	15.9832	13.3261	14.2874	12.9328	0.67886	1.033		1.033	0.0468408	0.168219
ARP2_MOUSE	12.6351	18.8241	16.0524	11.7639	17.5663	13.8306	17.1393	14.0415	0.679573	1.05571		1.05571	0.0782127	0.167764
CAMKV_MOUSE	26.1338		34.6208	27.299	31.2662		27.4732	33.2489	0.698563	1.04469		1.04469	0.0630684	0.155794
PP2BA_MOUSE	33.718	34.6216		30.0214	36.0179	43.3626	29.8186	28.4309	0.715709	1.04943		1.04943	0.0695992	0.145264
HSP7C_MOUSE	46.831	48.7037	50.6555	49.0631	49.0644		49.5472	48.8419	0.735361	1.00692		1.00692	0.00995063	0.133499
ECHA_MOUSE	9.7862	12.8182	14.3896	11.2401	12.8954	12.4055	13.9417	10.6774	0.738346	1.03495		1.03495	0.0495645	0.13174
GPDM_MOUSE	4.7074	5.3097	10.0823	5.835	7.3917		6.6815	6.9124	0.739602	1.07891		1.07891	0.10957	0.131002
VDAC2_MOUSE	13.2823		10.4995	6.5569	14.0873	10.5626		8.302	0.752333	1.08613		1.08613	0.119202	0.12359
H2AY_MOUSE	13.3294	13.1807	11.966		12.1018		14.5795	12.6171	0.76837	1.02137		1.02137	0.030508	0.11443
CN37_MOUSE	5.8666	6.3507	8.1249	5.5375	8.0478	6.4495	6.7843	5.5518	0.768497	1.03685		1.03685	0.052209	0.114358
SYPH_MOUSE	5.8978	8.7452	8.9986	7.7762	7.5626	7.946		8.8323	0.782516	1.033		1.033	0.0468379	0.106507
GFAP_MOUSE	16.5884	18.9055		18.8548	20.8431	19.6082	18.2445	15.512	0.782665	1.02405		1.02405	0.0342878	0.106424
H14_MOUSE		11.139	8.6589	5.1051	10.0098	10.2532	6.4818		0.787806	1.07396		1.07396	0.102939	0.103581
VDAC1_MOUSE	7.7046		9.8136	8.5745	8.8223	8.5133	8.5443	8.3322	0.794386	0.983381		0.983381	-0.0241771	0.0999682
PRDX1_MOUSE	15.2162	24.3606	25.6408	21.3939		23.2023	24.0594	19.9444	0.809105	1.0346		1.0346	0.0490711	0.091995
M2OM_MOUSE	6.1728		6.9879	10.2201	6.7495	9.2271	6.2954	10.3567	0.823856	1.04665		1.04665	0.0657797	0.0841485
RAB2A_MOUSE	38.3676	38.4788	42.3664	32.8208	39.653	38.9195	36.5939	34.8345	0.828921	0.98663		0.98663	-0.019419	0.0814868
SNP25_MOUSE		78.7891	76.4447	76.7914	79.1143	77.6876	75.2125	76.287	0.829573	0.996556		0.996556	-0.00497756	0.0811453
LSAMP_MOUSE	12.3794	18.0981	13.2993	18.6301	13.9625	18.6439		15.6892	0.831883	1.03184		1.03184	0.0452237	0.0799379
AT1B1_MOUSE	17.3948	22.7585		19.9056	23.7264	18.0905	15.2713	20.7996	0.83563	0.972643		0.972643	-0.0400182	0.0779859
NDUS3_MOUSE	12.4359		14.3549	7.9021	11.0798	11.9299	10.6927		0.873615	0.971449		0.971449	-0.0417891	0.0586801
2AAA_MOUSE		46.0559	47.8351	48.0518	49.9473	48.3112		44.4098	0.89735	1.00511		1.00511	0.00735514	0.047038
ROA2_MOUSE	22.9019	33.786	31.1365	29.8682	25.3624	36.0617	24.6333	33.4991	0.903796	1.01584		1.01584	0.022669	0.0439297
VATH_MOUSE	17.426	21.6405	24.6313	19.4186	25.02		20.0875	18.0023	0.922738	1.01239		1.01239	0.0177684	0.0349217
SEPT3_MOUSE	10.0934	10.1011	11.6579		13.1991	8.8632	9.4201		0.93665	0.988384		0.988384	-0.0168566	0.0284226
TOM70_MOUSE	13.1625	14.2388	15.7174	14.7648	16.6731	11.7809		15.248	0.946565	1.00667		1.00667	0.00958465	0.0238494
RAB14_MOUSE	46.2709	44.327	45.2999	38.7608	45.5088	44.9806	41.938	42.7102	0.951569	1.00274		1.00274	0.00395117	0.0215596
GNAO_MOUSE	7.8847	8.8557		7.8281	9.0148	8.5202	7.7252	7.6193	0.952235	1.00371		1.00371	0.00534108	0.0212559
CMC1_MOUSE	6.7052	7.5382	8.1007	4.746	6.43	6.9073	7.497	6.3477	0.977456	1.00339		1.00339	0.00488589	0.00990268
SYN1_MOUSE (60-75kDa)	8.2043	7.2632	7.3925	10.3136	8.6474	7.7961	8.4152		0.993678	0.999136		0.999136	-0.00124723	0.00275421
RL18_MOUSE		19.6062	19.0868	18.7174	10.7172	22.6006	21.746	21.4918	0.999523	1.00011		1.00011	0.000158307	0.000207337
